# Supplementary material for: Transcriptome response to elevated atmospheric CO2 concentration in the Formosan subterranean termite, Coptotermes formosanus Shiraki (Isoptera: Rhinotermitidae)
Source: PeerJ. 2016 Oct 4;4:e2527. doi: 10.7717/peerj.2527 (PMC5068368; doi:10.7717/peerj.2527)
Supplement: Table S4 — Results were generated by means of a Kolmogorov-Smirnov test in TopGO at a significance level of P ≤ 0.05. [file peerj-04-2527-s009.xlsx]

## Sheet: Sheet1
Table S4. Number of significant enriched GO terms in each pairwise comparison. Results were generated by means of a Kolmogorov-Smirnov test in TopGO at a significance level of P ≤ 0.05.
Pairwise comparison	Cellular Component	Molecular Function	Biological Process
T1 vs. T2	5	22	20
T1 vs. T3	0	18	8
T1 vs. T4	30	76	140
T2 vs. T3	5	35	30
T2 vs. T4	31	79	132
T3 vs. T4	31	75	138
Share in common	3†	5	2
† Excluded T1 vs. T3.
